# Supplementary material for: Prognostic significance of TMEM131L in glioma and establishment of oxidative stress prognostic model
Source: Front Neurol. 2023 Apr 6;14:1162394. doi: 10.3389/fneur.2023.1162394 (PMC10115999; doi:10.3389/fneur.2023.1162394)
Supplement: Supplementary file 1 [file Table_1.XLSX]

## Sheet: Fig 16 A,B,D
Low Grade			High Grade
1	33.666		1	70.601
2	30.55		2	73.661
3	37.289		3	78.4
4	32.007		4	81.443
5	37.422		5	57.67
6	39.787		6	64.102
7	36.117		7	63.046
8	42.28		8	71.728
Unpaired t test
P value	<0.0001
P value summary	****
Significantly different (P < 0.05)?	Yes
One- or two-tailed P value?	Two-tailed
t, df	t=10.72, df=14

## Sheet: Fig 16C
Normal CT			Low Grade CT			High Grade CT
11.6878	25.9031	14.2153	11.15	23.6982	12.5482	11.9087	24.0236	12.1149
11.5923	25.9282	14.3359	11.1491	23.6726	12.5235	11.0444	22.3247	11.2803
11.166	25.9678	14.8018	11.4444	23.9521	12.5077	11.4942	22.5575	11.0633
11.2929	26.0694	14.7765	11.4559	24.2079	12.752	11.4295	24.046	12.6165
11.8634	26.4163	14.5529	11.049	23.3069	12.2579	11.8896	22.9369	11.0473
11.4835	25.7587	14.2752	11.2116	24.1871	12.9755	11.5414	23.697	12.1556
NORMAL	LOW GRADE	HIGH GRADE
0	-1.6671	-2.1004
0.1206	-1.6918	-2.935		ANOVA table	SS	DF	MS	F (DFn, DFd)	P value
0.5865	-1.7076	-3.152		Treatment (between columns)	85.92	2	42.96	F (2, 15) = 17.72	P=0.0001
0.5612	-1.4633	-1.5988		Residual (within columns)	36.36	15	2.424
0.3376	-1.9574	-3.168		Total	122.3	17
0.0599	-1.2398	-2.0597
				Dunnett's multiple comparisons test	Mean Diff.	95.00% CI of diff.	Below threshold?	Summary	Adjusted P Value
1	3.17576	4.28828		Normal vs. Low Grade	-2.277	-4.469 to -0.08418	Yes	*	0.0418
0.919805	3.2306	7.64756		Normal vs. High Grade	-5.333	-7.525 to -3.140	Yes	****	<0.0001
0.665957	3.26617	8.88887
0.677738	2.75738	3.02891
0.791357	3.88361	8.988
0.959331	2.36166	4.169

## Sheet: Fig 16E
si Control			si TMEM131L-1			si TMEM131L-2
11.0697	22.4959	11.4262	10.8984	24.7749	13.8765	11.1153	23.0944	11.9791
11.0512	22.1814	11.1302	11.1397	24.8605	13.7208	10.9855	23.2617	12.2762
11.106	23.4399	12.3339	10.818	25.0122	14.1942	10.8005	24.4092	13.6087
10.7243	23.1316	12.4073	11.4221	25.4593	14.0372	11.4997	23.5167	12.017
11.1395	23.739	12.5995	11.4224	24.9512	13.5288	11.0111	23.1328	12.1217
11.0885	22.6633	11.5748	11.3375	24.8756	13.5381	10.6248	22.5035	11.8787
si Control	si TMEM131L-1	si TMEM131L-2		ANOVA table	SS	DF	MS	F (DFn, DFd)	P value
0	2.4503	0.5529		Treatment (between columns)	1.03	2	0.5152	F (2, 15) = 11.20	P=0.0011
-0.296	2.2946	0.85		Residual (within columns)	0.6899	15	0.04599
0.9077	2.768	2.1825		Total	1.72	17
0.9811	2.611	0.5908
1.1733	2.1026	0.6955		Dunnett's multiple comparisons test	Mean Diff.	95.00% CI of diff.	Below threshold?	Summary	Adjusted P Value
0.1486	2.1119	0.4525		si Control vs. si TMEM131L-1	0.5752	0.2732 to 0.8773	Yes	***	0.0006
				si Control vs. si TMEM131L-2	0.1907	-0.1114 to 0.4927	No	ns	0.2437
si Control	si TMEM131L-1	si TMEM131L-2
1	0.182973	0.681649
1.22774	0.203825	0.554785
0.533034	0.146808	0.220294
0.506593	0.163686	0.663975
0.443406	0.232838	0.617495
0.902125	0.231342	0.730775

## Sheet: Fig 17A-F
SYT1							RASGRF2							SYT1		RASGRF2			SYT1		RASGRF2
Normal			Tumor				Normal			Tumor				Normal	Tumor	Normal	Tumor		Normal	Tumor	Normal	Tumor
10.9293	29.0767	18.1474	10.8448	30.0535	19.2087		10.8853	24.5577	13.6724	10.937	27.1649	16.2279		0	1.0613	0	2.5555		1	0.4792	1	0.170105
10.8971	28.9717	18.0746	11.307	31.8308	20.5238		11.36	25.8968	14.5368	10.5025	25.9999	15.4974		-0.0728	2.3764	0.8644	1.825		1.05176	0.192589	0.549275	0.282241
11.1008	28.6233	17.5225	11.487	32.1493	20.6623		11.4845	24.3027	12.8182	10.8778	27.6555	16.7777		-0.6249	2.5149	-0.8542	3.1053		1.5421	0.17496	1.80776	0.116201
11.2731	27.7486	16.4755	11.3029	29.0338	17.7309		10.9905	23.4603	12.4698	10.5885	26.1515	15.563		-1.6719	-0.4165	-1.2026	1.8906		3.18634	1.33469	2.30154	0.269695
10.9578	27.1566	16.1988	10.566	31.0726	20.5066		11.2376	24.2618	13.0242	11.2333	26.1296	14.8963		-1.9486	2.3592	-0.6482	1.2239		3.86	0.194899	1.56721	0.428124
10.3741	28.3452	17.9711	10.9556	31.9549	20.9993		10.5239	25.5307	15.0068	10.57	26.3419	15.7719		-0.1763	2.8519	1.3344	2.0995		1.12998	0.138514	0.396557	0.233339
CREB3L3							RASGRF1							CREB3L3		RASGRF1			CREB3L3		RASGRF1
Normal			Tumor				Normal			Tumor				Normal	Tumor	Normal	Tumor		Normal	Tumor	Normal	Tumor
10.8614	24.115	13.2536	11.4907	27.4532	15.9625		11.2923	24.2066	12.9143	10.7182	26.3726	15.6544		0	2.7089	0	2.7401		1	0.152947	1	0.149674
10.5459	23.2821	12.7362	11.2028	26.078	14.8752		11.3076	24.7533	13.4457	11.0207	27.2067	16.186		-0.5174	1.6216	0.5314	3.2717		1.43137	0.324975	0.691883	0.103543
10.6426	24.498	13.8554	11.4203	27.3542	15.9339		10.8559	23.417	12.5611	11.0463	26.085	15.0387		0.6018	2.6803	-0.3532	2.1244		0.658931	0.156009	1.27739	0.229346
10.5273	23.0308	12.5035	11.4872	25.0625	13.5753		10.5526	24.0105	13.4579	10.5906	27.614	17.0234		-0.7501	0.3217	0.5436	4.1091		1.68191	0.800126	0.686057	0.0579479
10.618	25.7092	15.0912	10.7478	27.4815	16.7337		11.3563	26.7604	15.4041	10.901	27.5104	16.6094		1.8376	3.4801	2.4898	3.6951		0.279787	0.089616	0.178031	0.0772083
10.7869	24.9024	14.1155	11.0792	25.4517	14.3725		11.189	24.1173	12.9283	10.9303	27.7801	16.8498		0.8619	1.1189	0.014	3.9355		0.550227	0.460445	0.990343	0.0653577
ITPR1							PDX1							ITPR1		PDX1			ITPR1		PDX1
Normal			Tumor				Normal			Tumor				Normal	Tumor	Normal	Tumor		Normal	Tumor	Normal	Tumor
11.1701	25.3022	14.1321	11.2631	26.7362	15.4731		10.5628	30.6552	20.0924	10.931	29.7005	18.7695		0	1.341	0	-1.3229		1	0.394747	1	2.50168
10.4695	26.9626	16.4931	11.2369	27.6201	16.3832		11.1907	31.6386	20.4479	11.0491	30.0125	18.9634		2.361	2.2511	0.3555	-1.129		0.194656	0.210064	0.781599	2.18707
10.5925	26.3774	15.7849	11.3835	27.0983	15.7148		11.4209	30.1963	18.7754	10.5992	27.5852	16.986		1.6528	1.5827	-1.317	-3.1064		0.318022	0.333856	2.49147	8.61231
10.6039	24.0676	13.4637	10.5614	28.5965	18.0351		10.6816	31.0135	20.3319	10.6458	27.3801	16.7343		-0.6684	3.903	0.2395	-3.3581		1.58931	0.0668467	0.847039	10.2539
10.4568	25.2873	14.8305	10.9632	27.9203	16.9571		11.3334	30.2195	18.8861	11.4865	28.0953	16.6088		0.6984	2.825	-1.2063	-3.4836		0.616255	0.141121	2.30745	11.1858
11.3441	27.0473	15.7032	11.57	27.6537	16.0837		11.0303	31.2368	20.2065	10.5923	29.7284	19.1361		1.5711	1.9516	0.1141	-0.9563		0.336552	0.258529	0.923959	1.94033
													SYT1			CREB3L3			ITPR1
													Unpaired t test			Unpaired t test			Unpaired t test
													P value	0.0173		P value	0.0343		P value	0.0758
													P value summary	*		P value summary	*		P value summary	ns
													Significantly different (P < 0.05)?	Yes		Significantly different (P < 0.05)?	Yes		Significantly different (P < 0.05)?	No
													One- or two-tailed P value?	Two-tailed		One- or two-tailed P value?	Two-tailed		One- or two-tailed P value?	Two-tailed
													t, df	t=2.847, df=10		t, df	t=2.449, df=10		t, df	t=1.981, df=10
													RASGRF2			RASGRF1			PDX1
													Unpaired t test			Unpaired t test			Unpaired t test
													P value	0.0079		P value	0.0013		P value	0.026
													P value summary	**		P value summary	**		P value summary	*
													Significantly different (P < 0.05)?	Yes		Significantly different (P < 0.05)?	Yes		Significantly different (P < 0.05)?	Yes
													One- or two-tailed P value?	Two-tailed		One- or two-tailed P value?	Two-tailed		One- or two-tailed P value?	Two-tailed
													t, df	t=3.308, df=10		t, df	t=4.403, df=10		t, df	t=2.611, df=10

## Sheet: Fig 18A-B
U87			U251
si Control	si TMEM131L		si Control	si TMEM131L
145	18		81	12
113	31		75	21
109	25		93	10
ANOVA table	SS	DF	MS	F (DFn, DFd)	P value
Interaction	630.8	1	630.8	F (1, 8) = 4.587	P=0.0646
Row	20750	1	20750	F (1, 8) = 150.9	P<0.0001
Column	1850	1	1850	F (1, 8) = 13.46	P=0.0063
Šídák's multiple comparisons test	Mean Diff.	95.00% CI of diff.	Below threshold?	Summary	Adjusted P Value
si Control - si TMEM131L
U87	97.67	71.40 to 123.9	Yes	****	<0.0001
U251	68.67	42.40 to 94.93	Yes	***	0.0002

## Sheet: Fig 18C-D
U87			U251
si Control	si TMEM131L		si Control	si TMEM131L
82	9		65	20
60	14		83	12
76	23		59	11
ANOVA table	SS	DF	MS	F (DFn, DFd)	P value
Interaction	5.333	1	5.333	F (1, 8) = 0.05926	P=0.8138
Row	9408	1	9408	F (1, 8) = 104.5	P<0.0001
Column	16.33	1	16.33	F (1, 8) = 0.1815	P=0.6813
Šídák's multiple comparisons test	Mean Diff.	95.00% CI of diff.	Below threshold?	Summary	Adjusted P Value
si Control - si TMEM131L
U87	57.33	36.08 to 78.58	Yes	***	0.0002
U251	54.67	33.42 to 75.92	Yes	***	0.0002

## Sheet: Fig 18E-F
U87			U251
si Control	si TMEM131L		si Control	si TMEM131L
47.36	8.31		57.62	18.63
53.3	14.96		47.85	14.09
63.96	8.14		43.26	7.55
ANOVA table	SS	DF	MS	F (DFn, DFd)	P value
Interaction	51.05	1	51.05	F (1, 8) = 1.196	P=0.3059
Row	4867	1	4867	F (1, 8) = 114.1	P<0.0001
Column	4.118	1	4.118	F (1, 8) = 0.09651	P=0.7640
Šídák's multiple comparisons test	Mean Diff.	95.00% CI of diff.	Below threshold?	Summary	Adjusted P Value
si Control - si TMEM131L
U87	44.4	29.77 to 59.04	Yes	****	<0.0001
U251	36.15	21.52 to 50.79	Yes	***	0.0003
